# Supplementary material for: Sex-Specific Regulatory Systems for Dopamine Production in the Honey Bee
Source: Insects. 2022 Jan 25;13(2):128. doi: 10.3390/insects13020128 (PMC8878259; doi:10.3390/insects13020128)
Supplement: Supplementary file 1 [file insects-13-00128-s001.zip]

Archive with 1 entries (1 files):
- insects-1543637-supplementary.pdf
